# Supplementary material for: Neurobehavioral Performance in Preschool Children Exposed Postnatally to Organophosphates in Agricultural Regions, Northern Thailand
Source: Toxics. 2024 Nov 27;12(12):855. doi: 10.3390/toxics12120855 (PMC11679742; doi:10.3390/toxics12120855)
Supplement: Supplementary file 1 [file toxics-12-00855-s001.zip]

Archive with 1 entries (1 files):
- toxics-3311499-supplementary.pdf
